# Supplementary material for: Implementation of rapid and frequent SARS-CoV2 antigen testing and response in congregate homeless shelters
Source: PLoS One. 2022 Mar 10;17(3):e0264929. doi: 10.1371/journal.pone.0264929 (PMC8912252; doi:10.1371/journal.pone.0264929)
Supplement: S1 File — Individual shelter participation per event and total census population. This data is shown in Fig 2B. Percentage of tests taken. Individual datapoints shown in Fig 2A. (XLSX) [file pone.0264929.s002.xlsx]

## Sheet: Census and participants
	Residents
	Number of participants											Total census
Shelter /Event	1	2	3	4	5	6	7	8	9	10	11
1	27	21	21	15	24	16	17	23	17	18	19	70
2	7	4	17	6	9	19	18	18	20	18	15	150
3	26	27	30	26	32	38	29	33	27	0	37	172
4	11	0	9	6	0	3	4	5	6	0	6	51
5	0	0	0	19	16	17	10	14	9	9	7	103
6	0	0	0	23	0	20	11	14	14	0	15	90
7	0	0	0	0	0	0	0	4	9	3	6	26
8	0	0	0	0	0	0	0	7	5	0	5	91
9	0	0	0	0	0	0	0	0	0	34	34	52
10	0	0	0	0	0	0	0	0	0	8	14	23
	Staff
	Number of participants											Total census
Shelter /Event	1	2	3	4	5	6	7	8	9	10	11
1	14	13	19	9	7	9	7	11	7	11	6	41
2	14	10	8	9	12	8	18	12	12	10	10	25
3	9	18	12	16	9	11	13	8	13	0	14	72
4	11	0	6	5	0	2	7	5	4	0	5	28
5	0	0	0	12	10	20	8	9	12	5	10	70
6	0	0	0	15	0	17	21	11	19	0	20	59
7	0	0	0	0	0	0	0	1	0	0	3	20
8	0	0	0	0	0	0	0	7	5	0	11	56
9	0	0	0	0	0	0	0	0	0	5	1	52
10	0	0	0	0	0	0	0	0	0	6	5	12

## Sheet: Percentage of tests taken
	Number of participants
Percentage of tests taken	Residents	Staff
0-19	69	76
20-39	53	65
40-59	31	19
60-79	21	22
80-99	14	10
100	8	6
